# Supplementary material for: The MLH1 polymorphism rs1800734 and risk of endometrial cancer with microsatellite instability
Source: Clin Epigenetics. 2020 Jul 8;12:102. doi: 10.1186/s13148-020-00889-3 (PMC7346630; doi:10.1186/s13148-020-00889-3)
Supplement: Supplementary file 2 — Additional file 2: Supplementary figure 2. Results of meta-analysis of all MSI cases versus controls (from ANECS – Illumina genotyped, ANECS – iCOGS genotyped, RENDOCAS, MCCS; MSI n = 225, controls n = 13,582) showing association statistics for all SNPs in the MLH1 promoter region (chr3:36,000,000-38,000,000 hg38; chr3:36024996-38024996 hg19) and in silico predicted transcription factor binding sites (SNP2TFBS). [file 13148_2020_889_MOESM2_ESM.xlsx]

## Sheet: MSIall_metaNov
CHR	Coordinates	SNP	Allele1	Allele2	No. of valid studies for variant	P (fixed effects)	P (random effects)	OR	OR(R)	p value for Cochrans Q statistic	I hetero- geneity index	Transcription factor binding (SNP2TFBS (1))	TF role in EC
3	37920158	rs2012641	A	G	3	0.01369	0.01369	0.667	0.667	0.5505	0
3	37996268	rs11919078	A	G	2	0.01589	0.02497	0.5493	0.5401	0.2812	13.87	HSF1	associates with aggressive endometrial cancer (2)
3	37028572	rs1799977	G	A	3	0.01957	0.01957	1.2898	1.2898	0.7662	0
3	36774645	rs1507878	A	G	2	0.01986	0.2274	1.4358	1.3754	0.0988	63.29
3	36855688	rs4431050	A	G	3	0.02324	0.02324	0.5911	0.5911	0.9575	0
3	37949937	rs9311167	G	A	3	0.03671	0.03671	0.7375	0.7375	0.691	0	ARID3A, Prrx2	None known
3	37049672	rs3774332	G	A	3	0.0416	0.0416	0.6001	0.6001	0.861	0
3	37864504	rs3755834	G	A	2	0.04393	0.2054	0.7282	0.6698	0.06	71.73
3	37042757	rs4647221	G	A	2	0.05912	0.05912	1.6684	1.6684	0.978	0
3	37974341	rs9825892	C	G	2	0.08286	0.09477	0.7404	0.7364	0.2953	8.7
3	36497952	rs6795695	A	G	3	0.112	0.112	1.2758	1.2758	0.4669	0
3	36479285	rs6767011	A	G	3	0.1162	0.1162	1.2722	1.2722	0.4565	0
3	37623628	rs13080492	A	G	3	0.1228	0.1228	0.6449	0.6449	0.7635	0
3	36991957	rs7632760	G	A	3	0.1289	0.1289	1.1732	1.1732	0.8412	0	SPIB	None known
3	36757317	rs13074517	A	C	2	0.1413	0.1413	1.2162	1.2162	0.6778	0
3	37090662	rs1558527	G	A	3	0.1463	0.1463	1.1654	1.1654	0.8017	0
3	36566875	rs1357068	A	C	3	0.1608	0.2627	1.2548	1.2356	0.2623	25.28
3	36113339	rs4678837	C	A	3	0.1698	0.1698	0.8642	0.8642	0.3975	0
3	36768395	rs7615553	A	G	3	0.177	0.6634	1.1949	1.121	0.0221	73.78
3	37000871	rs6789043	G	A	3	0.1786	0.1786	1.152	1.152	0.8455	0
3	37043973	rs9852810	A	G	3	0.1798	0.1798	1.1518	1.1518	0.8205	0
3	36226719	rs285317	G	A	3	0.1926	0.9355	1.1822	1.0279	0.0014	84.77
3	36597122	rs17195189	A	G	2	0.2014	0.5686	1.2899	1.2131	0.1012	62.78
3	36704321	rs906475	G	A	2	0.209	0.209	1.2057	1.2057	0.4327	0
3	37556530	rs11921592	A	C	2	0.2112	0.2112	1.3893	1.3893	0.5779	0
3	37531856	rs9871277	A	G	2	0.2118	0.2118	1.3644	1.3644	0.6998	0
3	36501285	rs13060288	A	C	2	0.2248	0.2248	0.7283	0.7283	0.719	0	MZF1_1-4	None known
3	37647781	rs4678981	A	C	3	0.2302	0.2912	0.846	0.8336	0.2208	33.8
3	37570823	rs11915744	A	G	2	0.2318	0.2318	1.3693	1.3693	0.6062	0
3	37975889	rs6787874	A	G	2	0.2343	0.2343	0.8386	0.8386	0.3361	0
3	36409601	rs2605393	C	A	2	0.2476	0.2476	0.8399	0.8399	0.8353	0	RUNX1	Associates with RAD21 a prognostic EC biomarker (3)
3	37841759	rs7620773	G	A	3	0.2514	0.3042	0.8495	0.8058	0.1311	50.78
3	37833775	rs6782856	A	G	3	0.2701	0.3489	0.8757	0.8377	0.0956	57.4
3	37505990	rs11925798	A	G	2	0.2732	0.2732	1.27	1.27	0.9856	0
3	37030175	rs9311149	C	A	2	0.2745	0.2745	0.8659	0.8659	0.9076	0
3	36141302	rs6550396	G	A	3	0.2755	0.2755	0.8907	0.8907	0.4201	0
3	36067898	rs17232338	C	A	2	0.2822	0.788	1.2788	1.1384	0.0452	75.06
3	36499210	rs1456074	G	A	3	0.2865	0.2865	1.1218	1.1218	0.4168	0
3	37566946	rs11915449	G	A	2	0.2982	0.2982	1.2953	1.2953	0.7917	0
3	37094679	rs4579	A	G	2	0.3052	0.3052	1.1443	1.1443	0.5315	0
3	37979665	rs6776745	G	A	2	0.316	0.316	0.8385	0.8385	0.327	0
3	36123870	rs10510676	A	G	3	0.3212	0.4295	0.8961	0.8945	0.1977	38.31
3	36131540	rs2167488	A	G	2	0.327	0.4205	1.1571	1.1499	0.2464	25.57
3	37463903	rs999516	G	A	2	0.3384	0.3384	1.2194	1.2194	0.4614	0
3	36344806	rs2045998	A	C	2	0.3464	0.3464	0.7699	0.7699	0.6874	0
3	37988497	rs6789468	G	A	2	0.3673	0.3673	0.8665	0.8665	0.6692	0
3	37581972	rs2555236	C	A	3	0.369	0.369	0.905	0.905	0.4446	0
3	36960236	rs9857252	C	A	3	0.3723	0.3723	0.9081	0.9081	0.8076	0
3	36465024	rs4678879	A	G	3	0.378	0.378	0.9038	0.9038	0.8839	0
3	36798142	rs1876473	A	G	3	0.378	0.446	0.908	0.9092	0.2726	23.05	FOXL1	None known
3	36521902	rs6767976	A	G	2	0.3959	0.3959	0.608	0.608	0.8495	0	JUND	A component of AP-1 which interats with progesterone in EC cells (4)
3	37478835	rs17036373	A	G	3	0.3983	0.3983	1.1665	1.1665	0.7973	0
3	36251807	rs4678856	G	A	2	0.402	0.4411	0.8953	0.8918	0.2611	20.81
3	36728309	rs1848339	T	A	2	0.4051	0.4051	1.134	1.134	0.9745	0
3	36068686	rs1839860	A	C	2	0.4058	0.4058	1.119	1.119	0.6475	0	ARID3A	None known
3	36694732	rs2204039	A	C	2	0.4103	0.6705	0.869	0.814	0.0051	87.26	Nr2e3	None known
3	36007577	rs9829159	A	G	3	0.4188	0.4188	1.1106	1.1106	0.687	0
3	36254709	rs285313	A	G	2	0.4201	0.4201	1.176	1.176	0.685	0
3	37341463	rs11718848	A	C	3	0.4202	0.4202	1.0903	1.0903	0.7867	0
3	36106710	rs1545481	G	A	3	0.4318	0.4318	1.0968	1.0968	0.5286	0
3	36490720	rs1456078	G	A	3	0.4383	0.517	1.1008	1.0958	0.274	22.76
3	36210869	rs1901032	G	A	3	0.4634	0.5923	1.1312	1.1118	0.2566	26.48
3	36095028	rs7613472	G	A	3	0.4674	0.4674	1.0912	1.0912	0.5181	0
3	36331081	rs7652594	A	G	3	0.472	0.472	0.8626	0.8626	0.5077	0
3	36726498	rs9842768	G	A	3	0.4914	0.4766	0.8602	0.8288	0.2493	28
3	36287238	rs7647352	A	G	3	0.4941	0.8746	1.0762	1.0355	0.0155	76.01
3	36415901	rs17035012	G	A	3	0.5046	0.5467	1.1316	1.1251	0.331	9.55
3	36068269	rs11129685	A	G	2	0.5222	0.5222	1.0966	1.0966	0.4687	0
3	37711867	rs11717612	A	G	3	0.528	0.6766	1.1631	1.1226	0.2767	22.18
3	36077035	rs4419341	A	G	2	0.5387	0.5387	0.8809	0.8809	0.4043	0
3	36464275	rs10514698	G	A	2	0.5503	0.783	1.0974	1.0866	0.0528	73.34
3	36097206	rs17232513	G	A	2	0.5829	0.7069	0.873	0.848	0.0776	67.89
3	36538093	rs6787556	A	G	3	0.5858	0.5858	0.9432	0.9432	0.9808	0
3	37584049	rs17827605	A	G	2	0.5913	0.5913	0.7297	0.7297	0.8858	0
3	37096024	rs749072	G	A	2	0.5962	0.8241	1.0818	1.074	0.0305	78.65
3	37773508	rs6782755	A	G	3	0.5964	0.5964	1.077	1.077	0.7949	0
3	37009950	rs1800734	A	G	4	0.6009	0.6916	1.062	1.0658	0.1195	48.66
3	36027069	rs11927759	G	A	3	0.6019	0.6019	0.9464	0.9464	0.9023	0
3	37597483	rs1892803	G	A	2	0.603	0.603	1.1116	1.1116	0.535	0
3	37624332	rs1573287	G	A	3	0.606	0.636	0.9409	0.9416	0.3145	13.55	EGR1, KLF5, SP1, SP2	KLF5 associated with EC risk (5) ; EGR1, SP1 and SP2 None known
3	37043796	rs4647226	A	G	2	0.6199	0.6199	1.1676	1.1676	0.3335	0	ARID3A	None known
3	36073516	rs7611559	A	G	2	0.636	0.735	0.8895	0.8652	0.085	66.29
3	37050254	rs4647255	G	A	2	0.6551	0.6551	1.1765	1.1765	0.9935	0	IRF1, STAT2_STAT1	IRF1 expression frequently lost in endometrial carcinomas (6); STAT2 prognostic in EC
3	36380078	rs2127232	C	A	3	0.6662	0.6662	1.0883	1.0883	0.5514	0
3	36060542	rs2100312	C	G	2	0.6675	0.694	0.9093	0.9106	0.2821	13.56
3	36076185	rs4678831	G	A	3	0.6847	0.6847	1.0472	1.0472	0.7784	0
3	36509544	rs2290528	A	G	3	0.6853	0.685	0.9237	0.9235	0.3667	0.33
3	36009594	rs11714013	G	A	3	0.6872	0.6897	0.9556	0.9529	0.3184	12.61	NFIC	prognostic in EC (7)
3	37523079	rs17227748	A	G	2	0.6873	0.6873	1.0793	1.0793	0.4544	0
3	36097738	rs4637238	G	A	2	0.6942	0.8023	1.053	1.0443	0.1892	42
3	36274027	rs1479139	G	A	3	0.6977	0.8149	1.0419	1.0326	0.1878	40.2
3	36670750	rs7625222	A	G	3	0.7111	0.7271	0.9521	0.908	0.0138	76.66
3	37504640	rs11716363	A	G	3	0.7111	0.7111	1.051	1.051	0.9572	0
3	36712612	rs9814185	G	A	3	0.7355	0.7355	1.0428	1.0428	0.9995	0
3	37501963	rs17036423	G	A	3	0.7361	0.7361	1.0463	1.0463	0.9563	0
3	37586864	rs2844363	G	A	3	0.7394	0.7394	0.965	0.965	0.7948	0	Prrx2	None known
3	37044489	rs1540354	T	A	2	0.75	0.7288	0.9469	0.9007	0.0869	65.88
3	36070945	rs2359957	C	A	3	0.7542	0.7542	1.0352	1.0352	0.5476	0
3	36636906	rs1464412	A	G	2	0.7559	0.7639	1.0417	1.0446	0.2706	17.59	Pax6	None known
3	37619427	rs7617277	G	A	3	0.7704	0.7736	1.0369	1.037	0.3553	3.35	Spz1	None known
3	36588086	rs11712850	G	A	3	0.7793	0.7793	0.9595	0.9595	0.931	0
3	37637871	rs2027626	C	A	3	0.8025	0.7315	0.9723	0.9381	0.0695	62.49
3	36639516	rs1521271	C	A	2	0.8045	0.81	1.0331	1.0372	0.2488	24.8
3	36748934	rs13059217	A	G	3	0.8061	0.7965	1.0552	0.8963	0.0325	70.82
3	36008791	rs2034602	A	G	3	0.8153	0.8145	0.9732	0.9728	0.3618	1.63
3	37603715	rs6550483	A	G	3	0.8169	0.8169	0.9748	0.9748	0.7803	0	NR2C2, PPARG_RXRA	May interact with PTEN in EC (8)
3	36030393	rs1451800	G	A	3	0.833	0.833	0.9716	0.9716	0.8308	0
3	36073351	rs2034600	A	G	2	0.8575	0.9101	1.0254	1.0188	0.2393	27.78	Stat4	None known
3	36117514	rs2359963	G	A	2	0.8595	0.8595	0.977	0.977	0.498	0
3	37525386	rs928799	A	G	3	0.8618	0.8618	0.9718	0.9718	0.6584	0
3	36241638	rs10865873	G	C	2	0.8632	0.846	0.9738	0.967	0.2656	19.3
3	37589714	rs6550481	A	C	3	0.8871	0.8871	1.0155	1.0155	0.6183	0
3	36801155	rs7624701	A	G	3	0.8942	0.8942	1.0206	1.0206	0.4848	0
3	36075069	rs12054147	A	G	3	0.8973	0.8973	1.0142	1.0142	0.5847	0
3	36724181	rs954493	A	G	3	0.9063	0.9063	0.9849	0.9849	0.4704	0	SOX10	None known
3	37490831	rs197770	G	A	3	0.9144	0.9144	0.984	0.984	0.7966	0
3	37578530	rs2555240	A	G	3	0.9217	0.9232	0.9895	0.9892	0.336	8.3
3	36803662	rs4075977	A	G	3	0.9235	0.8245	1.0155	0.9397	0.0547	65.59
3	37518545	rs189897	A	T	2	0.9327	0.9327	1.0145	1.0145	0.9497	0
3	37492071	rs17227306	A	G	3	0.9338	0.9338	1.0127	1.0127	0.8468	0	ARID3A, Pdx1, Prrx2	None known
3	36817660	rs17035580	A	G	2	0.9408	0.9408	0.9629	0.9629	0.4429	0
3	36664528	rs4678541	A	G	3	0.9446	0.9344	1.0142	0.9784	0.1885	40.07
3	37492466	rs2212020	A	G	3	0.9453	0.9453	1.0076	1.0076	0.9113	0
3	36070008	rs4266139	G	C	2	0.948	0.948	0.9908	0.9908	0.5661	0
3	36359091	rs17244786	A	G	2	0.9499	0.9532	1.0162	1.0152	0.3141	1.33
3	36079910	rs12496323	A	G	2	0.9531	0.9767	0.9923	1.0062	0.1076	61.37
3	36706108	rs2174855	A	G	3	0.9811	0.9866	1.003	1.0022	0.3364	8.2
3	37579730	rs7649363	A	C	3	0.9889	0.9889	0.9978	0.9978	0.5719	0
3	37565140	rs6785634	G	A	3	0.9957	0.9957	0.9991	0.9991	0.7346	0
1	Kumar S, Ambrosini G, Bucher P. SNP2TFBS - a database of regulatory SNPs affecting predicted transcription factor binding site affinity. Nucleic Acids Res. 2017;45(D1):D139–D144. doi:10.1093/nar/gkw1064
2	Engerud H, Tangen IL, Berg A, et al. High level of HSF1 associates with aggressive endometrial carcinoma and suggests potential for HSP90 inhibitors. Br J Cancer. 2014;111(1):78–84. doi:10.1038/bjc.2014.262
3	Supernat A, Lapińska-Szumczyk S, Sawicki S, Wydra D, Biernat W, Zaczek AJ. Deregulation of RAD21 and RUNX1 expression in endometrial cancer. Oncol Lett. 2012;4(4):727–732. doi:10.3892/ol.2012.794
4	Bamberger, A., Milde-Langosch, K., Rössing, E. et al. Expression pattern of the AP-1 family in endometrial cancer: correlations with cell cycle regulators. J Cancer Res Clin Oncol 127, 545–550 (2001). https://doi.org/10.1007/s004320100255
5	Cheng TH, Thompson DJ, O'Mara TA, et al. Five endometrial cancer risk loci identified through genome-wide association analysis. Nat Genet. 2016;48(6):667–674. doi:10.1038/ng.3562
6	Alsamman K, El-Masry OS. Interferon regulatory factor 1 inactivation in human cancer. Biosci Rep. 2018;38(3):BSR20171672. Published 2018 May 8. doi:10.1042/BSR20171672
7	http://www.proteinatlas.org
8	Nickkho-Amiry, M., McVey, R., and Holland, C., Peroxisome Proliferator–Activated Receptors Modulate Proliferation and Angiogenesis in Human Endometrial Carcinoma Mol Cancer Res March 1 2012 (10) (3) 441-453; DOI: 10.1158/1541-7786.MCR-11-0233
