# Supplementary material for: The MLH1 polymorphism rs1800734 and risk of endometrial cancer with microsatellite instability
Source: Clin Epigenetics. 2020 Jul 8;12:102. doi: 10.1186/s13148-020-00889-3 (PMC7346630; doi:10.1186/s13148-020-00889-3)
Supplement: Supplementary file 3 — Additional file 3: Supplementary figure 3. Results of meta-analysis of cases with loss of MLH1/PMS2 protein expression only versus controls (from ANECS – Illumina genotyped, ANECS – iCOGS genotyped, RENDOCAS, MCCS; MLH1 loss cases n = 157, controls n = 13,582) showing association statistics for all SNPs in the MLH1 promoter region (chr3:36,000,000-38,000,000 hg38; chr3:36024996-38024996 hg19). [file 13148_2020_889_MOESM3_ESM.xlsx]

## Sheet: MSIonly2_meta
CHR	Coordinates	SNP	Allele1	Allele2	No. of valid studies for variant	P (fixed effects)	P (random effects)	OR	OR(R)	p value for Cochrans Q statistic	I hetero- geneity index
3	36007577	rs9829159	A	G	3	0.5485	0.5485	1.0983	1.0983	0.4437	0
3	36008791	rs2034602	A	G	3	0.6591	0.6591	1.0628	1.0628	0.5745	0
3	36009594	rs11714013	G	A	3	0.6156	0.6156	1.069	1.069	0.7798	0
3	36027069	rs11927759	G	A	3	0.6444	0.6444	0.9431	0.9431	0.8309	0
3	36030393	rs1451800	G	A	3	0.9175	0.9175	0.9833	0.9833	0.7499	0
3	36060542	rs2100312	C	G	2	0.3148	0.3403	0.7459	0.7495	0.3014	6.37
3	36067898	rs17232338	C	A	2	0.1203	0.1203	1.4996	1.4996	0.3525	0
3	36068269	rs11129685	A	G	2	0.8677	0.8714	1.0306	0.9533	0.1412	53.8
3	36068686	rs1839860	A	C	2	0.5837	0.5837	1.0953	1.0953	0.9025	0
3	36070008	rs4266139	G	C	2	0.9639	0.9639	1.0079	1.0079	0.9871	0
3	36070945	rs2359957	C	A	3	0.3385	0.3385	1.1338	1.1338	0.8368	0
3	36073351	rs2034600	A	G	2	0.6418	0.6418	1.0824	1.0824	0.4589	0
3	36073516	rs7611559	A	G	2	0.256	0.3148	0.6883	0.6964	0.2767	15.48
3	36075069	rs12054147	A	G	3	0.8638	0.8638	1.0227	1.0227	0.8816	0
3	36076185	rs4678831	G	A	3	0.414	0.414	1.1169	1.1169	0.8793	0
3	36077035	rs4419341	A	G	2	0.5005	0.5005	0.8435	0.8435	0.8531	0
3	36079910	rs12496323	A	G	2	0.4411	0.4411	0.883	0.883	0.4004	0
3	36095028	rs7613472	G	A	3	0.07533	0.07533	1.2813	1.2813	0.8651	0
3	36097206	rs17232513	G	A	2	0.229	0.3056	0.6733	0.6839	0.2633	20.1
3	36097738	rs4637238	G	A	2	0.553	0.553	1.1	1.1	0.604	0
3	36106710	rs1545481	G	A	3	0.8669	0.8159	0.9759	0.9615	0.2786	21.74
3	36113339	rs4678837	C	A	3	0.2182	0.2182	0.8547	0.8547	0.6746	0
3	36117514	rs2359963	G	A	2	0.7328	0.7328	0.9464	0.9464	0.5818	0
3	36123870	rs10510676	A	G	3	0.5431	0.5934	0.9228	0.924	0.2927	18.6
3	36131540	rs2167488	A	G	2	0.06064	0.06064	1.3916	1.3916	0.8763	0
3	36141302	rs6550396	G	A	3	0.2952	0.2952	0.8753	0.8753	0.708	0
3	36210869	rs1901032	G	A	3	0.696	0.9613	1.0856	0.9845	0.1303	50.93
3	36226719	rs285317	G	A	3	0.2213	0.9765	1.207	1.0109	0.0069	79.93
3	36241638	rs10865873	G	C	2	0.3476	0.3476	1.1836	1.1836	0.7694	0
3	36251807	rs4678856	G	A	2	0.5904	0.5904	1.0904	1.0904	0.7853	0
3	36254709	rs285313	A	G	2	0.01049	0.01049	1.7306	1.7306	0.6627	0
3	36274027	rs1479139	G	A	3	0.1101	0.1101	1.2238	1.2238	0.9087	0
3	36287238	rs7647352	A	G	3	0.2599	0.4399	1.1548	1.1333	0.2141	35.11
3	36331081	rs7652594	A	G	3	0.1886	0.1886	0.7031	0.7031	0.7983	0
3	36344806	rs2045998	A	C	2	0.1516	0.1516	0.5723	0.5723	0.8167	0
3	36359091	rs17244786	A	G	2	0.5392	0.4955	0.7974	0.6586	0.2046	37.85
3	36380078	rs2127232	C	A	3	0.5749	0.9079	1.1461	1.041	0.1947	38.88
3	36409601	rs2605393	C	A	2	0.4509	0.4509	0.871	0.871	0.603	0
3	36415901	rs17035012	G	A	3	0.3667	0.3667	1.2169	1.2169	0.4868	0
3	36464275	rs10514698	G	A	2	0.45	0.45	0.8582	0.8582	0.3665	0
3	36465024	rs4678879	A	G	3	0.9158	0.9158	0.9858	0.9858	0.9877	0
3	36479285	rs6767011	A	G	3	0.2714	0.2714	1.2273	1.2273	0.9765	0
3	36490720	rs1456078	G	A	3	0.9069	0.9069	1.0179	1.0179	0.8965	0
3	36497952	rs6795695	A	G	3	0.2638	0.2638	1.2313	1.2313	0.9804	0
3	36499210	rs1456074	G	A	3	0.6852	0.7637	1.0543	1.0447	0.2968	17.68
3	36501285	rs13060288	A	C	2	0.4121	0.4121	0.7723	0.7723	0.9568	0
3	36509544	rs2290528	A	G	3	0.4024	0.4024	0.8136	0.8136	0.9663	0
3	36521902	rs6767976	A	G	2	0.8631	0.8631	0.9036	0.9036	0.8165	0
3	36538093	rs6787556	A	G	3	0.5502	0.5502	0.9258	0.9258	0.9539	0
3	36566875	rs1357068	A	C	3	0.02492	0.02739	1.507	1.5043	0.3609	1.88
3	36588086	rs11712850	G	A	3	0.9159	0.9159	0.9817	0.9817	0.938	0
3	36597122	rs17195189	A	G	2	0.05299	0.3548	1.5614	1.4101	0.155	50.56
3	36636906	rs1464412	A	G	2	0.9184	0.9184	1.0167	1.0167	0.4255	0
3	36639516	rs1521271	C	A	2	0.968	0.968	1.0065	1.0065	0.4027	0
3	36664528	rs4678541	A	G	3	0.2336	0.2751	0.7098	0.7048	0.2896	19.3
3	36670750	rs7625222	A	G	3	0.3435	0.6678	0.8556	0.8728	0.0254	72.79
3	36694732	rs2204039	A	C	2	0.5029	0.8499	0.8681	0.8975	0.0069	86.3
3	36704321	rs906475	G	A	2	0.6999	0.6997	1.0754	1.0758	0.3158	0.61
3	36706108	rs2174855	A	G	3	0.9356	0.9356	1.0122	1.0122	0.452	0
3	36712612	rs9814185	G	A	3	0.4362	0.4362	1.1204	1.1204	0.8539	0
3	36724181	rs954493	A	G	3	0.5234	0.5234	1.1006	1.1006	0.6286	0
3	36726498	rs9842768	G	A	3	0.664	0.664	0.8956	0.8956	0.5768	0
3	36728309	rs1848339	T	A	2	0.5384	0.5384	1.1219	1.1219	0.4022	0
3	36748934	rs13059217	A	G	3	0.3178	0.4042	0.7319	0.6766	0.1116	54.4
3	36757317	rs13074517	A	C	2	0.1557	0.1557	1.2601	1.2601	0.5588	0
3	36768395	rs7615553	A	G	3	0.06677	0.3692	1.3253	1.2561	0.0799	60.42
3	36774645	rs1507878	A	G	2	0.007934	0.007934	1.6258	1.6258	0.4374	0
3	36798142	rs1876473	A	G	3	0.2153	0.2153	0.849	0.849	0.7864	0
3	36801155	rs7624701	A	G	3	0.6395	0.6395	1.0869	1.0869	0.9053	0
3	36803662	rs4075977	A	G	3	0.6154	0.9104	1.1002	0.9618	0.0561	65.28
3	36855688	rs4431050	A	G	3	0.1102	0.1102	0.6519	0.6519	0.7567	0
3	36960236	rs9857252	C	A	3	0.8712	0.8712	1.0211	1.0211	0.5153	0
3	36991957	rs7632760	G	A	3	0.673	0.745	1.055	1.0463	0.3078	15.13
3	37000871	rs6789043	G	A	3	0.7832	0.8453	1.0355	1.0274	0.3107	14.45
3	37009950	rs1800734	A	G	4	0.4207	0.551	1.1166	1.1528	0.0291	66.71
3	37028572	rs1799977	G	A	3	0.4279	0.4279	1.1118	1.1118	0.7724	0
3	37030175	rs9311149	C	A	2	0.8411	0.7402	1.033	1.0892	0.1329	55.72
3	37042757	rs4647221	G	A	2	0.1876	0.1876	1.5822	1.5822	0.7926	0
3	37043796	rs4647226	A	G	2	0.874	0.874	0.9355	0.9355	0.8691	0
3	37043973	rs9852810	A	G	3	0.706	0.706	1.0491	1.0491	0.5986	0
3	37044489	rs1540354	T	A	2	0.5139	0.5139	1.1381	1.1381	0.3369	0
3	37049672	rs3774332	G	A	3	0.09573	0.09573	0.6083	0.6083	0.781	0
3	37090662	rs1558527	G	A	3	0.6119	0.6119	1.0666	1.0666	0.5659	0
3	37094679	rs4579	A	G	2	0.8987	0.8987	1.0209	1.0209	0.3297	0
3	37096024	rs749072	G	A	2	0.4957	0.6782	1.1329	1.2243	0.0088	85.41
3	37341463	rs11718848	A	C	3	0.8753	0.8753	1.0206	1.0206	0.6916	0
3	37463903	rs999516	G	A	2	0.6637	0.6637	1.123	1.123	0.5288	0
3	37478835	rs17036373	A	G	3	0.3716	0.3716	1.2137	1.2137	0.9222	0
3	37490831	rs197770	G	A	3	0.7479	0.7479	1.0583	1.0583	0.626	0
3	37492071	rs17227306	A	G	3	0.8345	0.8345	0.9619	0.9619	0.8979	0
3	37492466	rs2212020	A	G	3	0.554	0.554	1.0804	1.0804	0.9358	0
3	37501963	rs17036423	G	A	3	0.9351	0.9351	0.9867	0.9867	0.8995	0
3	37504640	rs11716363	A	G	3	0.9587	0.9587	0.9915	0.9915	0.896	0
3	37505990	rs11925798	A	G	2	0.6454	0.6454	1.1391	1.1391	0.8995	0
3	37518545	rs189897	A	T	2	0.595	0.595	1.1137	1.1137	0.8507	0
3	37523079	rs17227748	A	G	2	0.7498	0.7498	1.0768	1.0768	0.5275	0
3	37525386	rs928799	A	G	3	0.7471	0.7471	0.9379	0.9379	0.9869	0
3	37531856	rs9871277	A	G	2	0.2512	0.2512	1.4177	1.4177	0.6896	0
3	37556530	rs11921592	A	C	2	0.3704	0.3704	1.3449	1.3449	0.8889	0
3	37565140	rs6785634	G	A	3	0.9739	0.9739	0.9932	0.9932	0.8053	0
3	37566946	rs11915449	G	A	2	0.3486	0.3486	1.3297	1.3297	0.6424	0
3	37570823	rs11915744	A	G	2	0.3957	0.3957	1.3243	1.3243	0.8631	0
3	37578530	rs2555240	A	G	3	0.7967	0.7967	0.9672	0.9672	0.8049	0
3	37579730	rs7649363	A	C	3	0.1589	0.1589	0.7371	0.7371	0.526	0
3	37581972	rs2555236	C	A	3	0.7248	0.6902	0.9542	0.9404	0.2749	22.56
3	37586864	rs2844363	G	A	3	0.7962	0.7497	1.0338	1.0523	0.225	32.96
3	37589714	rs6550481	A	C	3	0.4684	0.4921	1.0985	1.1296	0.1643	44.63
3	37597483	rs1892803	G	A	2	0.8248	0.8248	0.9428	0.9428	0.6439	0
3	37603715	rs6550483	A	G	3	0.6856	0.6614	1.0546	1.0726	0.2357	30.81
3	37619427	rs7617277	G	A	3	0.5918	0.612	1.0826	1.1131	0.1359	49.9
3	37623628	rs13080492	A	G	3	0.03396	0.03396	0.3817	0.3817	0.5998	0
3	37624332	rs1573287	G	A	3	0.9833	0.8548	1.0029	1.0411	0.0915	58.19
3	37637871	rs2027626	C	A	3	0.6241	0.7688	1.0683	0.9189	0.0191	74.74
3	37647781	rs4678981	A	C	3	0.5089	0.5072	0.8968	0.8927	0.3447	6.11
3	37711867	rs11717612	A	G	2	0.7312	0.7312	0.8823	0.8823	0.4273	0
3	37773508	rs6782755	A	G	3	0.6085	0.6085	1.0897	1.0897	0.7629	0
3	37833775	rs6782856	A	G	3	0.4555	0.4477	0.899	0.8685	0.214	35.14
3	37841759	rs7620773	G	A	3	0.6852	0.5914	0.9354	0.8874	0.2028	37.33
3	37864504	rs3755834	G	A	2	0.1674	0.2621	0.7716	0.6968	0.1453	52.85
3	37920158	rs2012641	A	G	3	0.1112	0.1112	0.7406	0.7406	0.5824	0
3	37949937	rs9311167	G	A	3	0.2852	0.2852	0.8359	0.8359	0.4528	0
3	37974341	rs9825892	C	G	2	0.3586	0.3586	0.832	0.832	0.6992	0
3	37975889	rs6787874	A	G	2	0.0616	0.0616	0.7213	0.7213	0.486	0
3	37979665	rs6776745	G	A	2	0.3761	0.4216	0.8379	0.8335	0.2579	21.86
3	37988497	rs6789468	G	A	2	0.459	0.459	0.8754	0.8754	0.5739	0
3	37996268	rs11919078	A	G	2	0.05648	0.05648	0.5736	0.5736	0.8459	0
